# Supplementary material for: Functional analysis of microRNA and transcription factor synergistic regulatory network based on identifying regulatory motifs in non-small cell lung cancer
Source: BMC Syst Biol. 2013 Nov 7;7:122. doi: 10.1186/1752-0509-7-122 (PMC3843544; doi:10.1186/1752-0509-7-122)
Supplement: Additional file 2 — miRNA-TF synergetic regulatory subnetwork I to X in order. [file 1752-0509-7-122-S2.zip]

Archive with 10 entries (10 files):
- 3784439181014518_add10.cys
- 3784439181014518_add11.cys
- 3784439181014518_add2.cys
- 3784439181014518_add3.cys
- 3784439181014518_add4.cys
- 3784439181014518_add5.cys
- 3784439181014518_add6.cys
- 3784439181014518_add7.cys
- 3784439181014518_add8.cys
- 3784439181014518_add9.cys
